# Supplementary material for: Analyzing the spatiotemporal pattern of the decoupling degree between carbon metabolism and economic development in village and town units
Source: PLoS One. 2024 Apr 18;19(4):e0296787. doi: 10.1371/journal.pone.0296787 (PMC11025739; doi:10.1371/journal.pone.0296787)
Supplement: S1 File — (ZIP) [file pone.0296787.s001.zip]

Archive with 32 entries (31 files):
- Supporting Information files/
- Supporting Information files/GDP2000.tfw
- Supporting Information files/GDP2000.tif
- Supporting Information files/GDP2000.tif.aux.xml
- Supporting Information files/GDP2000.tif.xml
- Supporting Information files/GDP2010.tfw
- Supporting Information files/GDP2010.tif
- Supporting Information files/GDP2010.tif.aux.xml
- Supporting Information files/GDP2010.tif.xml
- Supporting Information files/GDP2019.tfw
- Supporting Information files/GDP2019.tif
- Supporting Information files/GDP2019.tif.aux.xml
- Supporting Information files/GDP2019.tif.vat.dbf
- Supporting Information files/GDP2019.tif.xml
- Supporting Information files/LULC-2001.tfw
- Supporting Information files/LULC-2001.tif
- Supporting Information files/LULC-2001.tif.aux.xml
- Supporting Information files/LULC-2001.tif.ovr
- Supporting Information files/LULC-2001.tif.vat.dbf
- Supporting Information files/LULC-2001.tif.xml
- Supporting Information files/LULC-2009.tfw
- Supporting Information files/LULC-2009.tif
- Supporting Information files/LULC-2009.tif.aux.xml
- Supporting Information files/LULC-2009.tif.ovr
- Supporting Information files/LULC-2009.tif.vat.dbf
- Supporting Information files/LULC-2009.tif.xml
- Supporting Information files/LULC-2018.tfw
- Supporting Information files/LULC-2018.tif
- Supporting Information files/LULC-2018.tif.aux.xml
- Supporting Information files/LULC-2018.tif.ovr
- Supporting Information files/LULC-2018.tif.vat.dbf
- Supporting Information files/LULC-2018.tif.xml
