# Supplementary material for: Analyzing the spatiotemporal pattern of the decoupling degree between carbon metabolism and economic development in village and town units
Source: PLoS One. 2024 Apr 18;19(4):e0296787. doi: 10.1371/journal.pone.0296787 (PMC11025739; doi:10.1371/journal.pone.0296787)
Supplement: S1 File — (ZIP) [file pone.0296787.s001.zip › Supporting Information files/GDP2000.tfw]

1000.0000000000
0.0000000000
0.0000000000
-1000.0000000000
1081189.7815861050
3984332.5449247770
