# Supplementary material for: Analyzing the spatiotemporal pattern of the decoupling degree between carbon metabolism and economic development in village and town units
Source: PLoS One. 2024 Apr 18;19(4):e0296787. doi: 10.1371/journal.pone.0296787 (PMC11025739; doi:10.1371/journal.pone.0296787)
Supplement: S1 File — (ZIP) [file pone.0296787.s001.zip › Supporting Information files/GDP2000.tif.aux.xml]

<PAMDataset>
  <PAMRasterBand band="1">
    <Histograms>
      <HistItem>
        <HistMin>106.3128433227539</HistMin>
        <HistMax>1780.26025390625</HistMax>
        <BucketCount>256</BucketCount>
        <IncludeOutOfRange>1</IncludeOutOfRange>
        <Approximate>0</Approximate>
        <HistCounts>3|4|8|11|10|6|4|2|6|0|9|13|6|3|0|2|2|0|2|1|0|2|0|0|0|0|1|0|0|0|0|3|3|5|4|26|124|8|127|30|2|27|47|70|54|33|19|23|70|25|40|16|15|18|11|9|5|7|5|6|103|85|2|0|1|4|143|79|150|172|22|44|53|42|21|28|52|14|28|26|13|5|11|19|5|10|14|7|5|7|6|5|6|1|3|4|1|1|5|3|4|5|2|4|2|1|1|1|4|2|1|2|0|1|0|1|1|0|2|2|2|0|0|1|1|2|0|0|3|1|1|0|2|0|0|2|1|0|0|0|0|0|0|0|0|0|0|0|0|0|0|1|1|0|0|2|0|0|1|1|0|1|0|0|1|2|0|0|2|2|0|0|1|0|0|0|0|1|2|2|0|1|3|1|0|2|2|0|1|0|0|3|1|2|0|6|1|0|2|4|0|2|2|7|0|0|1|0|0|0|0|0|0|0|0|0|0|0|0|0|0|0|0|0|0|0|0|0|0|0|0|1|0|0|0|0|0|0|0|0|0|0|0|0|0|0|0|0|0|0|0|0|0|0|0|1</HistCounts>
      </HistItem>
    </Histograms>
  </PAMRasterBand>
</PAMDataset>
