# Supplementary material for: Analyzing the spatiotemporal pattern of the decoupling degree between carbon metabolism and economic development in village and town units
Source: PLoS One. 2024 Apr 18;19(4):e0296787. doi: 10.1371/journal.pone.0296787 (PMC11025739; doi:10.1371/journal.pone.0296787)
Supplement: S1 File — (ZIP) [file pone.0296787.s001.zip › Supporting Information files/GDP2000.tif.xml]

<?xml version="1.0" encoding="UTF-8"?>
<metadata xml:lang="zh"><Esri><CreaDate>20230705</CreaDate><CreaTime>00062200</CreaTime><ArcGISFormat>1.0</ArcGISFormat><SyncOnce>TRUE</SyncOnce><DataProperties><lineage><Process ToolSource="c:\program files (x86)\arcgis\desktop10.6\ArcToolbox\Toolboxes\Spatial Analyst Tools.tbx\ExtractByMask" Date="20230705" Time="000622">ExtractByMask gdp2000.tif 村行政 "D:\科研文件\莱芜研究\碳代谢分析\文章\PLOS one 投稿\一审大修\根据润色后修订版本\提交\Supporting Information files\GDP2000.tif"</Process></lineage></DataProperties></Esri></metadata>
