# Supplementary material for: Analyzing the spatiotemporal pattern of the decoupling degree between carbon metabolism and economic development in village and town units
Source: PLoS One. 2024 Apr 18;19(4):e0296787. doi: 10.1371/journal.pone.0296787 (PMC11025739; doi:10.1371/journal.pone.0296787)
Supplement: S1 File — (ZIP) [file pone.0296787.s001.zip › Supporting Information files/GDP2010.tif.aux.xml]

<PAMDataset>
  <PAMRasterBand band="1">
    <Histograms>
      <HistItem>
        <HistMin>962.9976806640625</HistMin>
        <HistMax>6096.287109375</HistMax>
        <BucketCount>256</BucketCount>
        <IncludeOutOfRange>1</IncludeOutOfRange>
        <Approximate>0</Approximate>
        <HistCounts>1|0|3|0|2|0|0|0|2|0|1|2|4|4|1|1|7|0|5|2|2|61|52|2|62|30|2|3|0|1|36|14|18|23|30|47|54|21|19|24|12|26|29|34|24|24|8|22|9|22|7|13|2|19|95|35|3|8|3|2|4|4|7|18|14|51|45|55|34|50|30|49|27|68|9|58|9|54|13|35|11|21|21|19|11|11|22|5|20|9|18|1|18|3|8|2|12|5|15|6|10|5|7|18|4|9|1|17|1|12|3|7|3|6|5|7|0|12|3|8|2|2|9|4|11|5|5|1|12|3|8|4|6|4|6|1|6|6|2|2|3|4|3|7|2|4|2|4|2|4|3|1|1|5|2|5|4|3|8|0|3|0|8|3|5|1|10|1|9|1|10|0|4|4|0|0|1|2|0|2|0|0|0|0|1|0|0|0|0|0|0|0|0|0|0|1|0|0|0|0|0|1|0|0|0|1|0|0|0|0|0|0|0|0|0|0|1|0|0|0|0|0|0|0|0|0|1|0|0|1|0|0|0|2|0|0|0|1|1|0|1|0|0|0|2|0|3|0|3|0|3|4|7|15|0|20</HistCounts>
      </HistItem>
    </Histograms>
  </PAMRasterBand>
</PAMDataset>
