# Supplementary material for: Analyzing the spatiotemporal pattern of the decoupling degree between carbon metabolism and economic development in village and town units
Source: PLoS One. 2024 Apr 18;19(4):e0296787. doi: 10.1371/journal.pone.0296787 (PMC11025739; doi:10.1371/journal.pone.0296787)
Supplement: S1 File — (ZIP) [file pone.0296787.s001.zip › Supporting Information files/GDP2019.tif.aux.xml]

<PAMDataset>
  <PAMRasterBand band="1">
    <Histograms>
      <HistItem>
        <HistMin>1422</HistMin>
        <HistMax>16511</HistMax>
        <BucketCount>256</BucketCount>
        <IncludeOutOfRange>1</IncludeOutOfRange>
        <Approximate>0</Approximate>
        <HistCounts>1|0|0|0|0|5|5|1|2|9|3|4|0|0|0|2|0|0|0|6|0|13|36|119|85|133|126|19|0|43|89|10|14|16|20|7|1|2|1|1|1|0|0|0|0|46|611|157|38|21|12|6|76|39|11|8|3|3|0|2|2|0|1|4|1|0|2|3|4|1|11|16|0|0|17|9|2|3|0|1|1|0|6|7|1|1|2|2|2|1|2|8|3|1|0|1|0|1|0|2|1|2|0|4|10|9|11|10|5|7|5|3|5|5|21|44|39|11|13|8|11|6|4|2|3|4|4|8|8|8|6|2|2|1|1|2|1|1|0|0|1|0|0|0|0|0|0|1|0|0|0|0|0|0|0|0|0|0|0|0|0|0|0|0|0|0|0|0|0|0|0|0|0|0|0|0|0|0|0|0|0|0|0|0|0|0|0|0|0|0|0|0|0|0|0|0|0|0|0|0|0|0|0|0|0|0|0|0|0|0|0|0|0|0|0|0|0|0|0|0|0|0|0|0|0|0|0|0|0|0|3|4|1|0|0|2|2|0|2|0|3|0|1|0|2|1|1|1|0|1|1|1|1|0|0|1</HistCounts>
      </HistItem>
    </Histograms>
  </PAMRasterBand>
</PAMDataset>
