# Supplementary material for: Analyzing the spatiotemporal pattern of the decoupling degree between carbon metabolism and economic development in village and town units
Source: PLoS One. 2024 Apr 18;19(4):e0296787. doi: 10.1371/journal.pone.0296787 (PMC11025739; doi:10.1371/journal.pone.0296787)
Supplement: S1 File — (ZIP) [file pone.0296787.s001.zip › Supporting Information files/LULC-2009.tif.xml]

<?xml version="1.0" encoding="UTF-8"?>
<metadata xml:lang="zh"><Esri><CreaDate>20230704</CreaDate><CreaTime>23583700</CreaTime><ArcGISFormat>1.0</ArcGISFormat><SyncOnce>TRUE</SyncOnce><DataProperties><itemProps><itemLocation><linkage Sync="TRUE">file://\\LAPTOP-BQ3C3CT6\D$\科研文件\莱芜研究\碳代谢分析\文章\PLOS one 投稿\一审大修\根据润色后修订版本\提交\Supporting Information files\class_2009.tif</linkage><protocol Sync="TRUE">Local Area Network</protocol></itemLocation></itemProps><copyHistory><copy source="D:\科研文件\莱芜研究\碳代谢分析\分类\class_2009.tif" dest="\\LAPTOP-BQ3C3CT6\D$\科研文件\莱芜研究\碳代谢分析\文章\PLOS one 投稿\一审大修\根据润色后修订版本\提交\Supporting Information files\class_2009.tif" date="20230704" time="23583700"></copy></copyHistory></DataProperties></Esri></metadata>
